# Supplementary material for: Barefoot running does not affect simple reaction time: an exploratory study
Source: PeerJ. 2018 Apr 9;6:e4605. doi: 10.7717/peerj.4605 (PMC5896505; doi:10.7717/peerj.4605)
Supplement: Data S1 [file peerj-06-4605-s001.xlsx]

## Sheet: _xltb_storage_
XL Toolbox Settings
	export_preset	<?xml version="1.0" encoding="utf-16"?>_x000D_ <Preset xmlns:xsi="http://www.w3.org/2001/XMLSchema-instance" xmlns:xsd="http://www.w3.org/2001/XMLSchema">_x000D_ <Name>Tiff, 600 dpi, Black &amp; white, Transparent canvas</Name>_x000D_ <Dpi>600</Dpi>_x000D_ <FileType>Tiff</FileType>_x000D_ <ColorSpace>Monochrome</ColorSpace>_x000D_ <Transparency>TransparentCanvas</Transparency>_x000D_ <UseColorPro…
	export_path	C:\Users\Nick\Documents\MUN\MUN HKR\BF RT Paper\Manuscript\European Journal of Sport Sciences\Figure 4 - SRT Errors.tif

## Sheet: Raw Data
ParticipantID	Age	Height	BodyMass	BMI	5kBest	10kBest	YrTraining	Runs/Wk	>75%VO2max	RunDst/Wk	MinimalistShoes?	MinExperienceInMo	MinFrequency	MinTrainingType	MinAvgDst/Run	MinDstRun/Wk	ProportionRunMin	BF_Speed	SH_Speed	VO2max	vVO2max	70%vVO2max	BF_RT_1min	BF_RT_2min	BF_RT_3min	BF_RT_4min	BF_RT_5min	BF_RT_6min	BF_RT_7min	BF_RT_8min	BF_RT_9min	BF_RT_10min	SH_RT_1min	SH_RT_2min	SH_RT_3min	SH_RT_4min	SH_RT_5min	SH_RT_6min	SH_RT_7min	SH_RT_8min	SH_RT_9min	SH_RT_10min	BF_Errors	SH_Errors	BF_StrideFreq	SH_StrideFreq	BF_RT_Avg	SH_RT_Avg	BF_SH_Combined_RT_Avg
1	26	172	75.5	25.5206	19:00:00	40:00	4	5	2	50	Y	3	6	All	10	50	1	11	11	53.7	17	11.9	0.252444	0.264611	0.24405	0.264786	0.272389	0.2759	0.311438	0.290938	0.2985	0.3004	0.271833	0.262444	0.24505	0.26675	0.26185	0.272	0.2734	0.260444	0.273778	0.282722	13	6	90	89.4	0.277546	0.267027	0.272286
2	24	181.5	92.5	28.0794	19:50:00	40:30	3	10	2	65	Y	3	2	Running	4	8	0.12376	10.3	10.4	51.9	15.5	10.9	0.234111	0.215437	0.236111	0.230688	0.2585	0.2575	0.241071	0.249937	0.221625	0.235944	0.218571	0.227	0.240444	0.242167	0.243	0.251333	0.269833	0.264056	0.278556	0.255778	22	18	79.2	79.14	0.238093	0.249074	0.243583
3	32	173.2	68.4	22.8013	18:35:00	38:44	1.5	9	0	100	Y	4	9	All	12	100	1	12	12.1	67.5	18	12.6	0.246143	0.252937	0.277667	0.275556	0.278111	0.231125	0.258167	0.294375	0.293722	0.289056	0.255063	0.2738	0.287278	0.266125	0.260278	0.266944	0.32725	0.316667	0.2938	0.270167	19	11	94.8	89.4	0.269686	0.281737	0.275711
4	26	183	72.3	21.5892	15:50:00	32:37	2	13	2	170	Y	12	13	Running	15	170	1	10	11.1	68.5	19	13.3	0.24185	0.24045	0.254056	0.277875	0.255062	0.233583	0.259611	0.262125	0.247857	0.316222	0.262278	0.25045	0.2264	0.210278	0.229125	0.209312	0.270714	0.226278	0.271187	0.2526	16	12	89.88	88.2	0.258869	0.240862	0.249866
5	23	193.2	89.3	23.9242	18:45:00	39:42	3	4	2	40	Y	5	2	Weights	0	0	0	9.3	11	54.7	16.75	11.7	0.270313	0.274	0.236375	0.309125	0.23875	0.301389	0.249429	0.32935	0.3335	0.303063	0.273938	0.274563	0.2673	0.295125	0.287625	0.280938	0.292312	0.268222	0.306312	0.2975	22	17	83.4	81.6	0.284529	0.284383	0.284456
6	27	171	69.1	23.6312	16:20:00	36:40	8	4	2	50	Y	24	2	Drills	2	5	1	10.4	10.6	60.3	17.75	12.425	0.325	0.307429	0.34225	0.3845	0.342083	0.329278	0.324111	0.325167	0.3325	0.289167	0.252889	0.3282	0.3035	0.277167	0.262278	0.27485	0.312611	0.275389	0.3628	0.303889	29	12	94.8	93.6	0.330148	0.295357	0.312753
7	18	190.5	86.2	23.7529	18:13:00	38:00	1	7	2	100	Y	4	7	All	14	100	1	11	11.1	66.8	19.25	13.5	0.310722	0.280187	0.310611	0.291667	0.3133	0.333278	0.309167	0.31645	0.293167	0.300187	0.308563	0.284312	0.2765	0.298389	0.28095	0.27465	0.299778	0.288722	0.291563	0.289813	10	12	84	78	0.305874	0.289324	0.297599
8	25	181	74.1	22.6184	16:26:00	33:16	2	13	3	145	Y	36	21	All	15	145	1	10.5	10.5	67.9	19.75	13.8	0.307062	0.243688	0.266611	0.28995	0.26585	0.29525	0.299438	0.297	0.321056	0.289444	0.287143	0.275333	0.276125	0.310063	0.2865	0.383833	0.289875	0.284375	0.296	0.278924	10	48	90	89.4	0.287535	0.296817	0.292176
[truncated: 1 more columns]
